# Supplementary material for: R-BPMV-Mediated Resistance to Bean pod mottle virus in Phaseolus vulgaris L. Is Heat-Stable but Elevated Temperatures Boost Viral Infection in Susceptible Genotypes
Source: Viruses. 2021 Jun 26;13(7):1239. doi: 10.3390/v13071239 (PMC8310253; doi:10.3390/v13071239)
Supplement: Supplementary file 1 [file viruses-13-01239-s001.zip]

Archive with 1 entries (1 files):
- viruses-1234162-supplementary.pptx
